# Supplementary material for: Zfhx3 Transcription Factor Represses the Expression of SCN5A Gene and Decreases Sodium Current Density (INa)
Source: Int J Mol Sci. 2021 Dec 2;22(23):13031. doi: 10.3390/ijms222313031 (PMC8657907; doi:10.3390/ijms222313031)
Supplement: Supplementary file 1 [file ijms-22-13031-s001.zip]

Archive with 1 entries (1 files):
- ijms-1469250-supplementary.pdf
